# Supplementary material for: Solving Math Problems Approximately: A Developmental Perspective
Source: PLoS One. 2016 May 12;11(5):e0155515. doi: 10.1371/journal.pone.0155515 (PMC4865172; doi:10.1371/journal.pone.0155515)
Supplement: S1 Data — (XLSX) [file pone.0155515.s001.xlsx]

## Sheet: גיליון1
age	RT	5 times	fifth	twice	half	PE	5 times	fifth	twice	half
4		7.6836	7.81143	7.0852	7.6748		0	30	0	50
4		4.845	5.67871	6.98486	5.07225		10	30	20	60
4		14.6394	9.0158	16.4111	12.4846		10	0	20	30
4		4.87344	4.91162	5.78113	5.77743		10	20	20	30
4		10.8193	7.1729	18.0907	16.062		10	0	40	40
4		3.8255	3.577	5.45	3.9565		30	0	60	0
4		4.38886	3.7901	3.38757	3.67575		30	0	30	50
4		4.2547	4.37017	5.41556	3.847		0	40	0	80
4		5.00744	3.76371	4.2954	3.36375		10	30	40	60
4		11.7611	10.1751	13.9597	11.9159		0	0	10	30
4		8.1095	7.39667	11.891	15.9687		20	40	10	40
4		8.40222	6.169	8.54333	6.84		10	10	30	20
4		10.1831	6.1004	8.1216	8.95		10	50	0	50
4		3.19638	3.0705	4.252	3.08422		20	0	70	10
4		5.7968	4.4756	8.70913	6.7765		0	0	20	10
4		5.52643	5.71188	5.3554	5.40967		30	20	40	40
4		3.383	2.7353	5.51333	3.635		60	0	70	0
4		52.7209	36.902	37.7257	29.6718		10	20	10	10
4		21.8794	14.4267	17.1364	22.0942		10	0	20	10
4		9.0633	9.52056	10.1092	12.4498		0	10	60	0
4		9.18456	10.8538	11.6919	9.7554		10	40	20	40
4		16.8811	20.3557	23.9163	18.6007		20	0	0	0
4		25.8593	29.285	26.2048	29.3341		20	20	20	30
4		35.7524	28.0466	27.4874	44.0857		0	0	0	10
4		6.48917	4.7083	4.846	6.2182		40	0	90	0
4		25.9769	17.9406	22.12	22.6083		30	50	50	70
4		33.3136	17.1022	41.9833	31.068		30	10	0	0
4		5.3085	4.2881	8.20367	5.53178		0	0	40	0
6		9.02489	8.4795	8.69167	9.0522		10	0	10	0
6		4.3355	4.25283	3.84214	4.67214		40	40	20	30
6		4.158	3.40114	7.71933	7.1338		0	30	0	50
6		18.3156	14.1514	19.1811	14.6704		10	0	0	0
6		6.36487	4.81989	5.953	8.1103		10	10	40	0
6		10.8633	7.60213	10.4552	10.0664		20	20	20	20
6		28.2433	16.6329	18.048	26.0508		30	10	30	20
6		4.93244	3.824	6.036	3.87356		10	0	20	10
6		13.7716	11.7452	14.4909	12.3993		20	0	10	0
6		7.00367	8.45733	8.796	8.0356		40	10	30	0
6		5.1395	3.67137	6.4132	7.30486		0	20	40	30
6		4.62286	3.7146	5.2555	5.18625		30	0	60	20
6		3.51789	4.04143	3.83967	4.5045		10	30	10	20
6		6.32233	7.351	6.4568	7.92429		10	10	50	30
6		10.5555	9.14089	13.4632	11.2007		40	10	40	10
6		2.6338	2.89967	2.81763	3.527		0	30	20	70
6		5.03157	4.2219	6.5232	6.19967		20	0	0	10
6		21.7667	15.9196	16.5366	17.1599		20	10	20	0
6		18.6842	15.6318	20.6754	15.4259		10	0	10	10
6		15.5226	10.6436	26.908	23.333		10	10	30	10
6		36.9718	16.1739	33.7286	26.1223		0	0	20	10
6		4.44571	3.7137	6.597	4.8355		30	0	70	20
6		4.23967	5.05467	6.51843	4.12478		10	10	30	10
6		5.9521	5.44444	11.8325	14.2984		0	0	0	10
6		11.5062	13.8475	7.9445	13.9903		40	20	40	10
6		7.43756	12.2609	10.4904	10.3643		10	20	30	20
6		6.58325	6.90825	9.6904	8.562		10	20	0	10
6		43.6271	42.3766	38.1894	31.2745		10	0	20	40
20		4.84057	3.01912	4.91171	5.20275		30	20	30	20
20		3.695	3.24844	3.1305	3.4587		50	10	60	0
20		12.1604	5.8723	9.37829	5.83771		30	0	30	30
20		2.3704	3.11125	4.32886	3.33978		0	20	20	10
20		7.1955	5.50444	7.89967	5.2229		50	10	40	0
20		4.6685	3.26189	5.53933	4.06889		10	10	10	10
20		2.4413	2.6763	3.04767	2.71529		0	0	40	30
20		2.37278	2.5386	3.353	2.646		10	0	30	0
20		3.2518	2.2702	4.24389	2.46387		0	0	10	20
20		3.22343	3.59944	4.89343	4.42312		30	10	30	20
20		5.2405	2.8539	4.31578	3.92456		0	0	0	10
20		4.349	3.9296	4.76117	3.96075		50	0	40	20
20		2.5315	2.98022	4.71662	3.0977		10	10	20	0
20		3.4562	3.31637	3.973	3.7456		50	20	30	50
20		4.21467	4.114	5.04789	3.37087		40	20	10	10
20		3.86533	3.64975	3.94963	3.67787		10	20	0	20
20		4.59856	4.45178	3.98157	3.99775		10	10	30	10
20		1.2202	1.04188	1.386	1.4469		0	10	10	0
20		3.16457	2.5538	2.84463	2.7166		20	0	20	0
20		4.26237	4.2123	4.64678	4.70937		20	0	0	20
20		3.20533	1.17511	2.172	1.4271		60	10	70	0
20		1.2266	1.3856	1.575	1.51889		0	0	0	10
20		5.3015	4.5479	4.917	4.21611		20	0	60	10
20		3.31413	5.34056	4.88975	4.15586		20	10	0	30
20		2.8863	2.2768	2.62337	2.572		0	0	10	20
20		3.16225	2.14662	4.682	2.48367		20	20	50	10
20		4.22412	3.0217	4.73856	3.96111		20	0	0	10
20		3.95637	2.44722	3.3947	3.6628		20	10	0	0
4th		12.8259	10.3341	13.2383	12.7111		15.3571	15	28.2143	27.5
6th		11.4848	9.51365	12.0391	11.4072		16.0714	11.0714	23.9286	16.7857
adults		3.94283	3.23383	4.26221	3.50088		20.7143	7.85714	23.2143	13.2143
